# Supplementary material for: Fusobacterium nucleatum promotes epithelial‐mesenchymal transiton through regulation of the lncRNA MIR4435‐2HG/miR‐296‐5p/Akt2/SNAI1 signaling pathway
Source: FEBS J. 2020 Feb 12;287(18):4032–47. doi: 10.1111/febs.15233 (PMC7540502; doi:10.1111/febs.15233)
Supplement: Supplementary file 1 — Fig. S1. Effect of F. nucleatum infection on cell cycle progression and apoptosis. Fig. S2. Culture supernatants were analyzed for MMP‐9 and MMP‐2 activities by gelatin zymography. Fig. S3. SNAI1 mRNA levels in HIOECs after 24 h infection with F. nucleatum at MOI indicated. Fig. S4. F. nucleatum but not S. gordonii significantly induced SNAIL1 protein expression. Fig. S5. FadA and heat‐inactivated F. nucleatum induce the expression of EMT markers. Fig. S6. ZEB2, TWIST1, and SLUG mRNA levels were measured following F. nucleatum infection for 24 h. Fig. S7. Differentially expressed genes identified by high‐throughput sequencing were validated in F. nucleatum‐infected HIOECs and SCC‐9 cells by qRT‐PCR. Fig. S8. The expression of MIR4435‐2HG and SNAI1 were positively correlated in head and neck squamous cell carcinoma based on the TCGA‐Pan‐Cancer (ChIPBase v2.0) database. Fig. S9. The expression of miRNAs predicted by an online database were quantified by qRT‐PCR in F. nucleatum‐infected HIOECs. Fig. S10. The dual‐luciferase reporter assay of HEK 293T cells cotransfected with SNAI1‐wt or SNAI1‐mut and miR‐296‐5p mimics or mimics‐NC. Table S1. Primer sequences for qRT‐PCR used in this study. Table S2. The sequences of the oligos used in this study. [file FEBS-287-4032-s001.zip]

Archive with 1 entries (1 files):
- febs15233-sup-0001-Supinfo.pdf
